# Supplementary material for: Oxidized Forms of Ergothioneine Are Substrates for Mammalian Thioredoxin Reductase
Source: Antioxidants (Basel). 2022 Jan 19;11(2):185. doi: 10.3390/antiox11020185 (PMC8868364; doi:10.3390/antiox11020185)
Supplement: Supplementary file 1 [file antioxidants-11-00185-s001.zip]

Archive with 1 entries (1 files):
- antioxidants-1527074-supplementary.pdf
